# Supplementary material for: Anaerobic Feces Processing for Fecal Microbiota Transplantation Improves Viability of Obligate Anaerobes
Source: Microorganisms. 2023 Sep 5;11(9):2238. doi: 10.3390/microorganisms11092238 (PMC10535047; doi:10.3390/microorganisms11092238)
Supplement: Supplementary file 1 [file microorganisms-11-02238-s001.zip]

Archive with 7 entries (7 files):
- Supplementary figure S1a.tif
- Supplementary figure S1b.tif
- Supplementary figure S1c.tif
- Supplementary figure S2 rebuttal.tif
- Supplementary Table S4.xlsx
- Supplementary Table S5.xlsx
- Supplementary Tables S1-S3.pdf
