# Supplementary material for: Anaerobic Feces Processing for Fecal Microbiota Transplantation Improves Viability of Obligate Anaerobes
Source: Microorganisms. 2023 Sep 5;11(9):2238. doi: 10.3390/microorganisms11092238 (PMC10535047; doi:10.3390/microorganisms11092238)
Supplement: Supplementary file 1 [file microorganisms-11-02238-s001.zip › Supplementary Table S5.xlsx]

## Sheet: Routine media
Kingdom	Phylum	Class	Order	Family	Genus	unique	pvals.Processed	est.Processed	pvals.Plated	est.Plated	pvals.Stored	est.Stored	padj.Processed	padj.Plated	padj.Stored	Abundance
Bacteria	Actinobacteria	Actinobacteria	Actinomycetales	Actinomycetaceae	Actinomyces	Actinomyces	2.18051e-06	-1.62863	0.00350478	-0.859125	0.864329	-0.0460054	4.42333e-05	0.0170604	0.978065	7.29167e-05
Bacteria	Actinobacteria	Actinobacteria	Actinomycetales	Actinomycetaceae	Varibaculum	Varibaculum	0.000981914	-0.917752	0.0022128	-0.838415	0.660697	-0.109233	0.00410094	0.0136616	0.978065	0.000320833
Bacteria	Actinobacteria	Actinobacteria	Bifidobacteriales	Bifidobacteriaceae	Bifidobacterium	Bifidobacterium	0.000293818	-1.13828	0.00169463	-0.952343	0.759555	-0.0838056	0.00189646	0.0114042	0.978065	0.055099
Bacteria	Actinobacteria	Actinobacteria	Bifidobacteriales	Bifidobacteriaceae	Pseudoscardovia	Pseudoscardovia	0.25288	0.466034	0.603962	0.209191	0.946856	0.0268089	0.326445	0.745356	0.978065	0.00061875
Bacteria	Actinobacteria	Actinobacteria	Corynebacteriales	Corynebacteriaceae	Corynebacterium_1	Corynebacterium_1	0.0209964	-0.571492	0.0275729	-0.542854	0.418204	-0.190969	0.0414097	0.0752952	0.978065	1.77083e-05
Bacteria	Actinobacteria	Actinobacteria	Corynebacteriales	Corynebacteriaceae	Lawsonella	Lawsonella	0.000187197	-0.635345	0.00290464	-0.479001	0.714813	-0.0536428	0.00139905	0.0164984	0.978065	3.125e-06
Bacteria	Actinobacteria	Actinobacteria	Corynebacteriales	Nocardiaceae	Millisia	Millisia	0.0109649	-0.397429	0.00149544	-0.515738	0.537682	-0.0903795	0.0258287	0.0111765	0.978065	5.20833e-06
Bacteria	Actinobacteria	Actinobacteria	Micrococcales	Micrococcaceae	Rothia	Rothia	4.7585e-06	-0.534755	0.000377392	-0.378411	0.336171	-0.0903795	7.50786e-05	0.00487179	0.978065	1.04167e-06
Bacteria	Actinobacteria	Coriobacteriia	Coriobacteriales	Atopobiaceae	Libanicoccus	Libanicoccus	0.0116642	-0.487121	0.000796159	-0.682811	0.396175	0.154527	0.0258798	0.00807532	0.978065	3.64583e-05
Bacteria	Actinobacteria	Coriobacteriia	Coriobacteriales	Coriobacteriaceae	Collinsella	Collinsella	0.712315	-0.0911226	0.619381	0.122887	0.355815	0.229851	0.766279	0.745356	0.978065	0.126536
Bacteria	Actinobacteria	Coriobacteriia	Coriobacteriales	Eggerthellaceae	Adlercreutzia	Adlercreutzia	0.134532	-0.460238	0.230338	0.365875	0.98615	-0.00521765	0.194406	0.344295	0.98615	5.625e-05
Bacteria	Actinobacteria	Coriobacteriia	Coriobacteriales	Eggerthellaceae	DNF00809	DNF00809	0.00918989	-0.668174	0.730044	-0.082582	0.036312	-0.523535	0.0224994	0.856746	0.978065	2.5e-05
Bacteria	Actinobacteria	Coriobacteriia	Coriobacteriales	Eggerthellaceae	Eggerthella	Eggerthella	0.021397	-0.639688	0.881935	0.0390979	0.772742	0.0760728	0.0416217	0.948748	0.978065	0.00232188
Bacteria	Actinobacteria	Coriobacteriia	Coriobacteriales	Eggerthellaceae	Enterorhabdus	Enterorhabdus	0.285596	-0.228175	0.203575	-0.273011	0.568217	0.120933	0.362095	0.310836	0.978065	1.25e-05
Bacteria	Actinobacteria	Coriobacteriia	Coriobacteriales	Eggerthellaceae	Gordonibacter	Gordonibacter	0.000501696	-0.908786	0.76384	0.0690929	0.196299	-0.302	0.00263855	0.881831	0.978065	1.66667e-05
Bacteria	Actinobacteria	Coriobacteriia	Coriobacteriales	Eggerthellaceae	Senegalimassilia	Senegalimassilia	0.000169979	-0.76623	2.55164e-05	-0.893309	0.80979	0.042223	0.00134095	0.000724667	0.978065	0.00407292
Bacteria	Actinobacteria	Coriobacteriia	Coriobacteriales	Eggerthellaceae	Slackia	Slackia	0.426855	0.168726	0.000584091	-0.822135	0.517562	-0.137112	0.52253	0.00638007	0.978065	0.00109375
Bacteria	Bacteroidetes	Bacteroidia	Bacteroidales	Bacteroidaceae	Bacteroides	Bacteroides	0.0957847	-0.34945	0.151192	-0.298918	0.471679	0.147541	0.151127	0.253008	0.978065	0.228561
Bacteria	Bacteroidetes	Bacteroidia	Bacteroidales	Barnesiellaceae	Barnesiella	Barnesiella	0.00487292	0.774105	0.153026	0.369348	0.635238	0.120353	0.0150425	0.253008	0.978065	0.00110833
Bacteria	Bacteroidetes	Bacteroidia	Bacteroidales	Barnesiellaceae	Coprobacter	Coprobacter	0.0847177	-0.395248	0.538527	0.1373	0.692117	-0.088199	0.138275	0.688926	0.978065	3.75e-05
Bacteria	Bacteroidetes	Bacteroidia	Bacteroidales	Marinifilaceae	Butyricimonas	Butyricimonas	7.85018e-05	-0.397429	0.000140864	-0.378411	0.582702	0.0469471	0.000796233	0.00250033	0.978065	1.04167e-06
Bacteria	Bacteroidetes	Bacteroidia	Bacteroidales	Marinifilaceae	Odoribacter	Odoribacter	0.0878135	0.502823	0.505081	-0.191405	0.122451	0.452483	0.141699	0.65504	0.978065	0.000491667
Bacteria	Bacteroidetes	Bacteroidia	Bacteroidales	Porphyromonadaceae	Porphyromonas	Porphyromonas	0.110847	-0.427254	0.145647	0.388215	0.755334	-0.0814357	0.169781	0.252218	0.978065	3.54167e-05
Bacteria	Bacteroidetes	Bacteroidia	Bacteroidales	Prevotellaceae	Paraprevotella	Paraprevotella	0.0496809	-0.440402	0.984067	0.00430688	0.134406	-0.330326	0.0860327	0.99579	0.978065	0.000115625
Bacteria	Bacteroidetes	Bacteroidia	Bacteroidales	Prevotellaceae	Prevotella_2	Prevotella_2	0.0992451	-0.328765	0.11927	-0.309748	0.784288	-0.0531305	0.154866	0.225759	0.978065	1.25e-05
Bacteria	Bacteroidetes	Bacteroidia	Bacteroidales	Prevotellaceae	Prevotella_7	Prevotella_7	0.0114592	-0.59328	0.0399688	-0.471082	0.662824	-0.095925	0.0258287	0.0961962	0.978065	0.00109687
Bacteria	Bacteroidetes	Bacteroidia	Bacteroidales	Prevotellaceae	Prevotella_9	Prevotella_9	0.468584	0.329691	0.920354	-0.0452448	0.916913	0.0472067	0.561139	0.963186	0.978065	0.000441667
Bacteria	Bacteroidetes	Bacteroidia	Bacteroidales	Prevotellaceae	Prevotellaceae_NK3B31_group	Prevotellaceae_NK3B31_group	0.0201209	-0.478634	0.050718	-0.395763	0.100014	0.329332	0.0402418	0.114317	0.978065	2.39583e-05
Bacteria	Bacteroidetes	Bacteroidia	Bacteroidales	Rikenellaceae	Alistipes	Alistipes	0.539105	0.189596	0.507425	0.204755	0.671074	0.130837	0.632669	0.65504	0.978065	0.00363854
Bacteria	Bacteroidetes	Bacteroidia	Bacteroidales	Rikenellaceae	Rikenellaceae_RC9_gut_group	Rikenellaceae_RC9_gut_group	0.136906	-0.29605	0.00368475	-0.617116	0.245404	0.229154	0.194406	0.0170604	0.978065	4.0625e-05
Bacteria	Bacteroidetes	Bacteroidia	Bacteroidales	Tannerellaceae	Parabacteroides	Parabacteroides	0.00364616	-0.654054	0.419837	0.167244	0.897808	0.0264544	0.0115057	0.565405	0.978065	0.0344563
Bacteria	Epsilonbacteraeota	Campylobacteria	Campylobacterales	Campylobacteraceae	Campylobacter	Campylobacter	0.952556	-0.0214866	0.0141674	0.942866	0.665201	0.15657	0.966164	0.044706	0.978065	0.000152083
Bacteria	Firmicutes	Bacilli	Bacillales	Bacillaceae	Bacillus	Bacillus	0.47025	-0.329361	0.272801	-0.503708	0.347694	0.429922	0.561139	0.395283	0.978065	0.000123958
Bacteria	Firmicutes	Bacilli	Bacillales	Bacillaceae	Falsibacillus	Falsibacillus	0.024858	-0.466092	0.125207	-0.309748	0.830884	0.042137	0.0460229	0.228319	0.978065	6.25e-06
Bacteria	Firmicutes	Bacilli	Bacillales	Staphylococcaceae	Staphylococcus	Staphylococcus	0.0156847	-1.19031	0.0910889	-0.806834	0.335989	-0.450383	0.0337459	0.174792	0.978065	0.000705208
Bacteria	Firmicutes	Bacilli	Lactobacillales	Carnobacteriaceae	Granulicatella	Granulicatella	0.136558	-0.275809	0.0539092	-0.362704	0.863089	0.0312399	0.194406	0.115986	0.978065	8.33333e-06
Bacteria	Firmicutes	Bacilli	Lactobacillales	Enterococcaceae	Enterococcus	Enterococcus	0.00209842	-0.538889	0.00375261	-0.501984	0.503303	0.106667	0.0073067	0.0170604	0.978065	1.77083e-05
Bacteria	Firmicutes	Bacilli	Lactobacillales	Lactobacillaceae	Lactobacillus	Lactobacillus	0.00545129	-0.977687	0.182812	-0.440303	0.665595	-0.140549	0.0161267	0.285267	0.978065	5e-05
Bacteria	Firmicutes	Bacilli	Lactobacillales	Streptococcaceae	Anthococcus	Anthococcus	3.12069e-06	-1.59251	0.0502924	-0.548731	0.299789	0.282503	5.53922e-05	0.114317	0.978065	0.00025625
Bacteria	Firmicutes	Bacilli	Lactobacillales	Streptococcaceae	Lactococcus	Lactococcus	0.00283331	-0.397429	0.0555684	-0.241085	0.699097	0.0469471	0.00935652	0.117772	0.978065	3.125e-06
Bacteria	Firmicutes	Bacilli	Lactobacillales	Streptococcaceae	Streptococcus	Streptococcus	2.39417e-07	-1.59234	0.000176462	-0.999541	0.895985	0.0300023	1.13324e-05	0.00278418	0.978065	0.0445188
Bacteria	Firmicutes	Clostridia	Clostridiales	Christensenellaceae	Catabacter	Catabacter	2.07394e-07	-0.634759	0.00742878	-0.261591	0.491597	-0.0626774	1.13324e-05	0.0270484	0.978065	5.72917e-05
Bacteria	Firmicutes	Clostridia	Clostridiales	Christensenellaceae	Christensenellaceae_R-7_group	Christensenellaceae_R-7_group	0.00526601	0.867995	0.577435	-0.160298	0.622469	0.141561	0.0159101	0.725627	0.978065	0.000526042
Bacteria	Firmicutes	Clostridia	Clostridiales	Clostridiaceae_1	Clostridium_sensu_stricto_1	Clostridium_sensu_stricto_1	0.625902	-0.2998	0.135929	-0.935855	0.895052	-0.0809419	0.699827	0.241273	0.978065	0.00247083
Bacteria	Firmicutes	Clostridia	Clostridiales	Clostridiaceae_1	Clostridium_sensu_stricto_4	Clostridium_sensu_stricto_4	0.180564	-0.228175	0.668261	-0.0718317	0.92847	0.0150205	0.246539	0.79742	0.978065	6.25e-06
Bacteria	Firmicutes	Clostridia	Clostridiales	Eubacteriaceae	Eubacterium	Eubacterium	0.000577107	-1.16572	0.0178719	-0.749964	0.90394	-0.0360665	0.00282583	0.0539961	0.978065	0.000138542
Bacteria	Firmicutes	Clostridia	Clostridiales	Family_XI	Anaerococcus	Anaerococcus	0.047621	-0.431	0.151545	-0.306071	0.00768746	-0.599784	0.0834838	0.253008	0.978065	1.5625e-05
Bacteria	Firmicutes	Clostridia	Clostridiales	Family_XI	Ezakiella	Ezakiella	0.000103026	-1.02267	0.129014	-0.348438	0.183463	-0.303645	0.000975317	0.231899	0.978065	3.22917e-05
Bacteria	Firmicutes	Clostridia	Clostridiales	Family_XI	Murdochiella	Murdochiella	0.000765238	-0.809408	0.0220911	-0.515738	0.29153	-0.227706	0.00339574	0.0615085	0.978065	1.5625e-05
Bacteria	Firmicutes	Clostridia	Clostridiales	Family_XI	Parvimonas	Parvimonas	0.000743502	-1.16111	0.0310481	-0.690726	0.147577	-0.451699	0.00339574	0.0815618	0.978065	6.45833e-05
Bacteria	Firmicutes	Clostridia	Clostridiales	Family_XI	Peptoniphilus	Peptoniphilus	0.00721495	-1.50548	0.812456	0.123389	0.293132	-0.552609	0.0188696	0.901318	0.978065	0.00236771
Bacteria	Firmicutes	Clostridia	Clostridiales	Family_XIII	Family_XIII_AD3011_group	Family_XIII_AD3011_group	0.00945772	1.04291	0.0037689	1.18501	0.774083	0.107646	0.0227626	0.0170604	0.978065	0.000791667
Bacteria	Firmicutes	Clostridia	Clostridiales	Family_XIII	Family_XIII_UCG-001	Family_XIII_UCG-001	0.734022	0.122417	0.253879	0.416087	0.800578	0.0909594	0.783693	0.371657	0.978065	7.5e-05
Bacteria	Firmicutes	Clostridia	Clostridiales	Family_XIII	Mogibacterium	Mogibacterium	0.000140913	-0.753287	0.0699285	-0.32229	0.0816486	-0.308911	0.0012506	0.139857	0.978065	9.375e-06
Bacteria	Firmicutes	Clostridia	Clostridiales	Lachnospiraceae	Agathobacter	Agathobacter	0.00117274	1.57444	8.24379e-08	3.20609	0.769077	-0.127591	0.00475798	1.14721e-05	0.978065	0.00361042
Bacteria	Firmicutes	Clostridia	Clostridiales	Lachnospiraceae	Anaerostipes	Anaerostipes	0.272333	0.601524	1.61579e-07	3.84432	0.445862	0.415088	0.348389	1.14721e-05	0.978065	0.00777292
Bacteria	Firmicutes	Clostridia	Clostridiales	Lachnospiraceae	Blautia	Blautia	4.84341e-05	1.94969	0.554158	0.238644	0.469962	-0.292004	0.000554726	0.702593	0.978065	0.00931042
Bacteria	Firmicutes	Clostridia	Clostridiales	Lachnospiraceae	CAG-56	CAG-56	0.806981	-0.0616109	0.0754587	0.462788	0.402468	-0.212507	0.842583	0.146783	0.978065	3.22917e-05
Bacteria	Firmicutes	Clostridia	Clostridiales	Lachnospiraceae	Coprococcus_1	Coprococcus_1	0.191474	0.704144	0.00176686	1.83549	0.783945	0.145357	0.256503	0.0114042	0.978065	0.000625
Bacteria	Firmicutes	Clostridia	Clostridiales	Lachnospiraceae	Coprococcus_2	Coprococcus_2	0.625359	-0.153768	0.947758	-0.0205858	0.673214	0.132735	0.699827	0.975229	0.978065	0.000264583
Bacteria	Firmicutes	Clostridia	Clostridiales	Lachnospiraceae	Coprococcus_3	Coprococcus_3	0.000215891	1.89923	0.00384461	1.40004	0.108973	-0.730385	0.00153282	0.0170604	0.978065	0.00279063
Bacteria	Firmicutes	Clostridia	Clostridiales	Lachnospiraceae	Dorea	Dorea	0.0113496	1.74969	0.235272	0.778557	0.850642	0.121797	0.0258287	0.348007	0.978065	0.0598719
Bacteria	Firmicutes	Clostridia	Clostridiales	Lachnospiraceae	Fusicatenibacter	Fusicatenibacter	0.00648095	1.66803	0.00718192	1.64426	0.845929	-0.111197	0.0177471	0.0270484	0.978065	0.00262292
Bacteria	Firmicutes	Clostridia	Clostridiales	Lachnospiraceae	GCA-900066575	GCA-900066575	0.657101	-0.0908489	0.867515	0.0340805	0.210925	-0.259633	0.71892	0.947593	0.978065	1.45833e-05
Bacteria	Firmicutes	Clostridia	Clostridiales	Lachnospiraceae	GCA-900066755	GCA-900066755	0.119223	-0.228175	0.615978	-0.0718317	0.916268	0.0150205	0.17635	0.745356	0.978065	4.16667e-06
Bacteria	Firmicutes	Clostridia	Clostridiales	Lachnospiraceae	Howardella	Howardella	0.592577	-0.113855	0.0390302	-0.457516	0.292251	-0.225982	0.678918	0.0955581	0.978065	4.47917e-05
Bacteria	Firmicutes	Clostridia	Clostridiales	Lachnospiraceae	Hungatella	Hungatella	0.017986	0.782646	0.168905	-0.437858	0.800858	-0.0787914	0.0367966	0.272551	0.978065	0.0003
Bacteria	Firmicutes	Clostridia	Clostridiales	Lachnospiraceae	Lachnoclostridium	Lachnoclostridium	0.0227221	1.27265	0.0199429	1.30333	0.917682	0.0547271	0.0436018	0.058198	0.978065	0.00682812
Bacteria	Firmicutes	Clostridia	Clostridiales	Lachnospiraceae	Lachnospira	Lachnospira	0.185448	-0.228175	0.223529	-0.209158	0.730141	-0.0584529	0.250797	0.337671	0.978065	4.16667e-06
Bacteria	Firmicutes	Clostridia	Clostridiales	Lachnospiraceae	Lachnospiraceae_FCS020_group	Lachnospiraceae_FCS020_group	0.658166	0.104756	0.601422	0.123773	0.791037	0.0626542	0.71892	0.745356	0.978065	2.08333e-05
Bacteria	Firmicutes	Clostridia	Clostridiales	Lachnospiraceae	Lachnospiraceae_ND3007_group	Lachnospiraceae_ND3007_group	0.19561	0.344626	0.329916	0.257731	0.617552	-0.13125	0.259594	0.459295	0.978065	2.8125e-05
Bacteria	Firmicutes	Clostridia	Clostridiales	Lachnospiraceae	Lachnospiraceae_NK4A136_group	Lachnospiraceae_NK4A136_group	0.000805013	1.1413	2.44309e-05	1.54658	0.847491	0.0582055	0.003464	0.000724667	0.978065	0.000320833
Bacteria	Firmicutes	Clostridia	Clostridiales	Lachnospiraceae	Lachnospiraceae_UCG-001	Lachnospiraceae_UCG-001	0.00730864	-0.296839	0.179158	-0.140495	0.60235	-0.0536428	0.0188696	0.282671	0.978065	3.125e-06
Bacteria	Firmicutes	Clostridia	Clostridiales	Lachnospiraceae	Lachnospiraceae_UCG-004	Lachnospiraceae_UCG-004	0.00210968	2.04318	0.0605922	1.17105	0.78041	0.167926	0.0073067	0.126531	0.978065	0.0174188
Bacteria	Firmicutes	Clostridia	Clostridiales	Lachnospiraceae	Lachnospiraceae_UCG-008	Lachnospiraceae_UCG-008	0.0398618	-0.296839	0.31461	-0.140495	0.941142	0.0102104	0.0716502	0.446747	0.978065	3.125e-06
Bacteria	Firmicutes	Clostridia	Clostridiales	Lachnospiraceae	Lachnospiraceae_UCG-010	Lachnospiraceae_UCG-010	0.000455572	2.75916	0.00042337	2.77818	0.673114	-0.296325	0.00258765	0.00500988	0.978065	0.00415521
Bacteria	Firmicutes	Clostridia	Clostridiales	Lachnospiraceae	Lactonifactor	Lactonifactor	0.158513	-0.251163	0.737702	0.0585166	0.202436	0.226189	0.220675	0.858637	0.978065	0.000304167
Bacteria	Firmicutes	Clostridia	Clostridiales	Lachnospiraceae	Marvinbryantia	Marvinbryantia	5.07848e-05	1.85945	0.0204922	0.942675	0.56458	0.222429	0.000554726	0.058198	0.978065	0.000625
Bacteria	Firmicutes	Clostridia	Clostridiales	Lachnospiraceae	Roseburia	Roseburia	0.129725	0.773642	0.000114208	2.25545	0.854021	-0.0917915	0.189907	0.00231679	0.978065	0.000945833
Bacteria	Firmicutes	Clostridia	Clostridiales	Lachnospiraceae	Tyzzerella_3	Tyzzerella_3	0.000604865	-0.397429	0.000976459	-0.378411	0.647145	0.0469471	0.00286303	0.00866607	0.978065	1.04167e-06
Bacteria	Firmicutes	Clostridia	Clostridiales	Lachnospiraceae	UC5-1-2E3	UC5-1-2E3	0.00616834	0.688645	0.0660008	0.442629	0.669868	-0.0993233	0.0175181	0.133887	0.978065	4.79167e-05
Bacteria	Firmicutes	Clostridia	Clostridiales	Peptococcaceae	Peptococcus	Peptococcus	0.000261086	-1.10427	0.0529801	-0.527972	0.017721	-0.65989	0.00176544	0.115741	0.978065	4.6875e-05
Bacteria	Firmicutes	Clostridia	Clostridiales	Peptostreptococcaceae	Intestinibacter	Intestinibacter	0.914407	-0.0330827	0.855347	-0.0561246	0.278119	0.33782	0.934143	0.941545	0.978065	3.02083e-05
Bacteria	Firmicutes	Clostridia	Clostridiales	Peptostreptococcaceae	Paeniclostridium	Paeniclostridium	0.890572	-0.0579173	0.175791	-0.580596	0.860443	0.0740201	0.916386	0.280476	0.978065	0.000120833
Bacteria	Firmicutes	Clostridia	Clostridiales	Peptostreptococcaceae	Paraclostridium	Paraclostridium	0.571084	0.28793	0.0336379	-1.12762	0.909596	0.0575357	0.664704	0.0852961	0.978065	0.000798958
Bacteria	Firmicutes	Clostridia	Clostridiales	Peptostreptococcaceae	Peptostreptococcus	Peptostreptococcus	0.0181392	2.06274	0.69879	-0.319327	0.285251	-0.890819	0.0367966	0.826902	0.978065	0.0145458
Bacteria	Firmicutes	Clostridia	Clostridiales	Peptostreptococcaceae	Romboutsia	Romboutsia	0.0922341	-0.446122	0.120829	-0.409217	0.809416	0.0621072	0.14716	0.225759	0.978065	2.29167e-05
Bacteria	Firmicutes	Clostridia	Clostridiales	Peptostreptococcaceae	Terrisporobacter	Terrisporobacter	0.327215	-0.181475	0.00310569	-0.594365	0.736787	0.0617214	0.41119	0.0169618	0.978065	1.14583e-05
Bacteria	Firmicutes	Clostridia	Clostridiales	Ruminococcaceae	Anaerofilum	Anaerofilum	0.0249561	0.88341	0.0122422	-1.00013	0.876376	-0.0582048	0.0460229	0.041284	0.978065	0.000141667
Bacteria	Firmicutes	Clostridia	Clostridiales	Ruminococcaceae	Butyricicoccus	Butyricicoccus	4.29376e-07	2.43279	3.41278e-07	2.46675	0.701938	-0.139148	1.47461e-05	1.61538e-05	0.978065	0.00163646
Bacteria	Firmicutes	Clostridia	Clostridiales	Ruminococcaceae	CAG-352	CAG-352	0.0802598	-0.397429	0.878854	0.0335682	0.265805	0.248127	0.132522	0.948748	0.978065	1.77083e-05
Bacteria	Firmicutes	Clostridia	Clostridiales	Ruminococcaceae	Candidatus_Soleaferrea	Candidatus_Soleaferrea	0.598557	-0.131355	0.794388	0.0648849	0.852786	-0.0461838	0.679961	0.898702	0.978065	0.000142708
Bacteria	Firmicutes	Clostridia	Clostridiales	Ruminococcaceae	Faecalibacterium	Faecalibacterium	6.48809e-06	2.91297	0.613655	0.262188	0.373231	-0.464972	9.21308e-05	0.745356	0.978065	0.00781562
Bacteria	Firmicutes	Clostridia	Clostridiales	Ruminococcaceae	Flavonifractor	Flavonifractor	0.000392082	2.10701	0.159541	-0.746708	0.839814	0.105195	0.00231982	0.2604	0.978065	0.00305833
Bacteria	Firmicutes	Clostridia	Clostridiales	Ruminococcaceae	Fournierella	Fournierella	0.38705	-0.355916	0.185467	0.550477	0.856573	-0.0738284	0.482115	0.286265	0.978065	0.00503125
Bacteria	Firmicutes	Clostridia	Clostridiales	Ruminococcaceae	Intestinimonas	Intestinimonas	0.000309043	1.66047	0.00924875	-1.11962	0.971178	-0.0144859	0.001908	0.0328331	0.978065	0.00288958
Bacteria	Firmicutes	Clostridia	Clostridiales	Ruminococcaceae	Oscillibacter	Oscillibacter	0.0146494	0.973381	0.367945	0.340318	0.966251	0.0158617	0.0320034	0.507264	0.978065	0.000520833
Bacteria	Firmicutes	Clostridia	Clostridiales	Ruminococcaceae	Oscillospira	Oscillospira	0.959627	-0.0193218	0.00126652	1.37245	0.836581	0.0787633	0.966433	0.00999144	0.978065	0.00019375
Bacteria	Firmicutes	Clostridia	Clostridiales	Ruminococcaceae	Phocea	Phocea	0.708252	-0.0976917	0.0390308	0.559569	0.857149	0.0469471	0.766279	0.0955581	0.978065	3.02083e-05
Bacteria	Firmicutes	Clostridia	Clostridiales	Ruminococcaceae	Pseudoflavonifractor	Pseudoflavonifractor	0.00016538	1.18817	0.0052405	-0.821316	0.886056	0.0388712	0.00134095	0.0218868	0.978065	0.0005
Bacteria	Firmicutes	Clostridia	Clostridiales	Ruminococcaceae	Ruminiclostridium_5	Ruminiclostridium_5	0.00649894	-0.841847	0.800679	-0.072344	0.387224	-0.2495	0.0177471	0.898702	0.978065	4.6875e-05
Bacteria	Firmicutes	Clostridia	Clostridiales	Ruminococcaceae	Ruminiclostridium_6	Ruminiclostridium_6	0.00182482	-0.466092	0.0289708	-0.309748	0.872251	-0.0217162	0.0066442	0.0776199	0.978065	2.08333e-06
Bacteria	Firmicutes	Clostridia	Clostridiales	Ruminococcaceae	Ruminiclostridium_9	Ruminiclostridium_9	5.1923e-07	2.38241	0.0517571	0.727396	0.603319	0.187409	1.47461e-05	0.114836	0.978065	0.00312292
Bacteria	Firmicutes	Clostridia	Clostridiales	Ruminococcaceae	Ruminococcaceae_UCG-002	Ruminococcaceae_UCG-002	0.00760474	1.32792	0.00175795	1.60152	0.854523	0.0847274	0.0192834	0.0114042	0.978065	0.00529792
Bacteria	Firmicutes	Clostridia	Clostridiales	Ruminococcaceae	Ruminococcaceae_UCG-003	Ruminococcaceae_UCG-003	3.40376e-08	3.20922	0.0203488	1.01433	0.961616	0.0199029	4.83334e-06	0.058198	0.978065	0.00427187
Bacteria	Firmicutes	Clostridia	Clostridiales	Ruminococcaceae	Ruminococcaceae_UCG-004	Ruminococcaceae_UCG-004	0.225919	0.602127	0.00111451	1.78588	0.952695	0.0290598	0.294317	0.00930941	0.978065	0.000897917
Bacteria	Firmicutes	Clostridia	Clostridiales	Ruminococcaceae	Ruminococcaceae_UCG-005	Ruminococcaceae_UCG-005	0.000494634	-0.640002	0.0740577	-0.298248	0.689644	-0.0646307	0.00263855	0.146058	0.978065	2.70833e-05
Bacteria	Firmicutes	Clostridia	Clostridiales	Ruminococcaceae	Ruminococcaceae_UCG-009	Ruminococcaceae_UCG-009	0.0767036	-0.360692	0.0436324	-0.415148	0.512964	0.129649	0.128456	0.103263	0.978065	3.02083e-05
Bacteria	Firmicutes	Clostridia	Clostridiales	Ruminococcaceae	Ruminococcaceae_UCG-013	Ruminococcaceae_UCG-013	0.434462	-0.138483	0.15323	-0.256792	0.548325	-0.106087	0.527296	0.253008	0.978065	6.25e-06
Bacteria	Firmicutes	Clostridia	Clostridiales	Ruminococcaceae	Ruminococcaceae_UCG-014	Ruminococcaceae_UCG-014	0.0171993	-0.523858	0.125415	-0.325455	0.528158	0.131317	0.0364524	0.228319	0.978065	1.14583e-05
Bacteria	Firmicutes	Clostridia	Clostridiales	Ruminococcaceae	Ruminococcus_1	Ruminococcus_1	0.0768928	-0.296839	0.3908	-0.140495	0.949898	0.0102104	0.128456	0.533592	0.978065	5.20833e-06
Bacteria	Firmicutes	Clostridia	Clostridiales	Ruminococcaceae	Ruminococcus_2	Ruminococcus_2	0.640579	-0.138848	0.78413	0.0813488	0.226682	-0.36413	0.710642	0.897955	0.978065	5.9375e-05
Bacteria	Firmicutes	Clostridia	Clostridiales	Ruminococcaceae	Subdoligranulum	Subdoligranulum	0.00351983	1.18402	0.00581339	1.1082	0.819202	0.0848811	0.0113594	0.0235858	0.978065	0.00113542
Bacteria	Firmicutes	Clostridia	Clostridiales	Ruminococcaceae	UBA1819	UBA1819	0.168557	-0.378955	0.318703	-0.271914	0.64737	0.123741	0.23238	0.448078	0.978065	8.85417e-05
Bacteria	Firmicutes	Clostridia	Thermoanaerobacterales	Family_III	Caldicellulosiruptor	Caldicellulosiruptor	1.89921e-06	-0.635345	0.002791	-0.341675	0.921849	0.0102104	4.42333e-05	0.0164984	0.978065	3.125e-06
Bacteria	Firmicutes	Erysipelotrichia	Erysipelotrichales	Erysipelotrichaceae	Erysipelatoclostridium	Erysipelatoclostridium	0.420937	0.226026	0.907639	-0.0323732	0.603792	-0.145186	0.519765	0.961827	0.978065	0.000270833
Bacteria	Firmicutes	Erysipelotrichia	Erysipelotrichales	Erysipelotrichaceae	Erysipelotrichaceae_UCG-003	Erysipelotrichaceae_UCG-003	0.0723404	1.42465	0.141573	1.15258	0.799884	0.194541	0.123763	0.24819	0.978065	0.0147948
Bacteria	Firmicutes	Erysipelotrichia	Erysipelotrichales	Erysipelotrichaceae	Faecalitalea	Faecalitalea	0.970686	0.0137238	0.922488	0.0363399	0.895711	0.0489607	0.970686	0.963186	0.978065	0.000301042
Bacteria	Firmicutes	Erysipelotrichia	Erysipelotrichales	Erysipelotrichaceae	Holdemanella	Holdemanella	0.0242253	-0.658216	0.011126	-0.752289	0.514122	0.181601	0.0458666	0.038534	0.978065	0.0105198
Bacteria	Firmicutes	Erysipelotrichia	Erysipelotrichales	Erysipelotrichaceae	Holdemania	Holdemania	0.853694	-0.0567859	0.016803	-0.780934	0.0754021	0.565395	0.88485	0.0518703	0.978065	0.000186458
Bacteria	Firmicutes	Erysipelotrichia	Erysipelotrichales	Erysipelotrichaceae	Merdibacter	Merdibacter	0.00272869	-0.635345	0.468977	-0.140495	0.957806	0.0102104	0.00922555	0.62238	0.978065	1.35417e-05
Bacteria	Firmicutes	Erysipelotrichia	Erysipelotrichales	Erysipelotrichaceae	Turicibacter	Turicibacter	0.00910752	-0.944051	0.0127922	-0.895404	0.300232	0.353234	0.0224994	0.041284	0.978065	0.000845833
Bacteria	Firmicutes	Negativicutes	Selenomonadales	Acidaminococcaceae	Acidaminococcus	Acidaminococcus	0.00152429	2.06622	0.422063	-0.473958	0.544934	0.356365	0.00601246	0.565405	0.978065	0.0137188
Bacteria	Firmicutes	Negativicutes	Selenomonadales	Acidaminococcaceae	Phascolarctobacterium	Phascolarctobacterium	0.0258101	-0.445649	0.0507044	-0.385976	0.544171	-0.115621	0.0469876	0.114317	0.978065	0.0156781
Bacteria	Firmicutes	Negativicutes	Selenomonadales	Veillonellaceae	Allisonella	Allisonella	0.0018081	-1.83482	0.000318774	-2.19269	0.898496	-0.0677393	0.0066442	0.0045266	0.978065	0.0101385
Bacteria	Firmicutes	Negativicutes	Selenomonadales	Veillonellaceae	Dialister	Dialister	0.592858	-0.102604	0.289711	-0.204907	0.932585	0.0161868	0.678918	0.415545	0.978065	0.00585729
Bacteria	Firmicutes	Negativicutes	Selenomonadales	Veillonellaceae	Megamonas	Megamonas	0.00683868	-1.03865	0.803769	-0.0884765	0.350151	-0.335449	0.0183225	0.898702	0.978065	0.00389583
Bacteria	Firmicutes	Negativicutes	Selenomonadales	Veillonellaceae	Megasphaera	Megasphaera	0.0181367	-0.547962	0.499826	-0.148379	0.724739	-0.0771726	0.0367966	0.65504	0.978065	1.35417e-05
Bacteria	Firmicutes	Negativicutes	Selenomonadales	Veillonellaceae	Veillonella	Veillonella	7.30333e-06	-1.57373	0.000924147	-1.04924	0.334279	0.275022	9.42794e-05	0.00866607	0.978065	0.0310281
Bacteria	Fusobacteria	Fusobacteriia	Fusobacteriales	Fusobacteriaceae	Fusobacterium	Fusobacterium	0.763381	0.217409	0.936385	-0.0575908	0.881933	0.107183	0.808956	0.97056	0.978065	0.00282604
Bacteria	Proteobacteria	Deltaproteobacteria	Desulfovibrionales	Desulfovibrionaceae	Bilophila	Bilophila	0.000557596	-0.527668	0.00415642	-0.420938	0.773258	0.0388691	0.00282583	0.0178852	0.978065	0.0109969
Bacteria	Proteobacteria	Deltaproteobacteria	Desulfovibrionales	Desulfovibrionaceae	Desulfovibrio	Desulfovibrio	0.113456	-0.376782	0.00336739	-0.744244	0.459185	0.172688	0.171392	0.0170604	0.978065	0.00538229
Bacteria	Proteobacteria	Gammaproteobacteria	Betaproteobacteriales	Burkholderiaceae	Parasutterella	Parasutterella	0.14964	-0.634983	0.905659	0.0511408	0.755013	0.13476	0.210385	0.961827	0.978065	0.00129479
Bacteria	Proteobacteria	Gammaproteobacteria	Betaproteobacteriales	Burkholderiaceae	Sutterella	Sutterella	0.786683	0.0438925	5.88457e-05	0.774	0.858713	-0.0288601	0.827474	0.00139268	0.978065	0.0213875
Bacteria	Proteobacteria	Gammaproteobacteria	Enterobacteriales	Enterobacteriaceae	ATCC-39006	ATCC-39006	0.198759	-0.555529	0.993693	0.00336001	0.273205	0.471473	0.261331	0.99579	0.978065	0.000259375
Bacteria	Proteobacteria	Gammaproteobacteria	Enterobacteriales	Enterobacteriaceae	Escherichia/Shigella	Escherichia/Shigella	0.0112683	-1.04186	0.0126729	-1.02256	0.328915	0.379136	0.0258287	0.041284	0.978065	0.0545969
Bacteria	Proteobacteria	Gammaproteobacteria	Enterobacteriales	Enterobacteriaceae	Klebsiella	Klebsiella	0.481379	-0.166355	0.966032	-0.0100112	0.623719	0.11561	0.569632	0.986882	0.978065	1.45833e-05
Bacteria	Proteobacteria	Gammaproteobacteria	Enterobacteriales	Enterobacteriaceae	Pseudocitrobacter	Pseudocitrobacter	0.00613061	-1.06802	0.0315908	-0.812424	0.24034	0.429093	0.0175181	0.0815618	0.978065	0.00264271
Bacteria	Proteobacteria	Gammaproteobacteria	Pasteurellales	Pasteurellaceae	Cricetibacter	Cricetibacter	0.111195	-0.5434	0.00729493	-0.961239	0.256568	0.382099	0.169781	0.0270484	0.978065	0.000742708
Bacteria	Proteobacteria	Gammaproteobacteria	Pasteurellales	Pasteurellaceae	Haemophilus	Haemophilus	0.0420764	-0.656956	0.00608661	-0.91886	0.329975	0.30464	0.0746856	0.0240083	0.978065	0.00530625
Bacteria	Proteobacteria	Gammaproteobacteria	Pasteurellales	Pasteurellaceae	Muribacter	Muribacter	0.115093	-0.502829	0.99579	0.00164162	0.625175	0.152347	0.172033	0.99579	0.978065	4.58333e-05
Unknown	Unknown	Unknown	Unknown	Unknown	Unknown	Unknown	0.00170418	-0.484037	0.063238	-0.267763	0.122638	0.220092	0.00654036	0.130142	0.978065	0.103925

## Sheet: Customized media
Kingdom	Phylum	Class	Order	Family	Genus	pvals.Processed	est.Processed	pvals.Plated	est.Plated	pvals.Stored	est.Stored	padj.Processed	padj.Plated	padj.Stored	Abundance
Bacteria	Firmicutes	Clostridia	Clostridiales	Ruminococcaceae	Faecalibacterium	0.578807	0.152778	1.01997e-06	-1.74277	0.650704	0.124481	0.622717	3.70036e-06	0.934687	0.156303
Bacteria	Actinobacteria	Actinobacteria	Bifidobacteriales	Bifidobacteriaceae	Bifidobacterium	2.2029e-05	-1.26059	1.17837e-08	2.01208	0.807924	0.0595212	7.99193e-05	4.59566e-07	0.945301	0.108141
Bacteria	Firmicutes	Bacilli	Lactobacillales	Streptococcaceae	Streptococcus	0.0352597	-0.725435	0.97108	-0.0119336	0.615477	-0.165753	0.0556394	0.97108	0.934687	0.0799551
Bacteria	Firmicutes	Clostridia	Clostridiales	Clostridiaceae 1	Clostridium_sensu_stricto_1	8.91788e-05	-1.57054	0.00208378	1.15645	0.672649	0.143989	0.000302433	0.00396427	0.934687	0.0693053
Bacteria	Firmicutes	Erysipelotrichia	Erysipelotrichales	Erysipelotrichaceae	Erysipelotrichaceae_UCG-003	0.00204896	1.0148	1.91618e-07	2.04552	0.243722	-0.35555	0.00499434	2.55383e-06	0.934687	0.0518391
Bacteria	Firmicutes	Clostridia	Clostridiales	Lachnospiraceae	Anaerostipes	0.0471911	0.528618	0.000338924	1.05027	0.211497	-0.324717	0.0721746	0.000873295	0.934687	0.0492081
Bacteria	Firmicutes	Bacilli	Lactobacillales	Enterococcaceae	Enterococcus	0.00881027	-1.06446	0.000405052	1.5279	0.398347	0.32192	0.0183254	0.00100299	0.934687	0.0464793
Bacteria	Firmicutes	Clostridia	Clostridiales	Lachnospiraceae	Lachnospiraceae_Ambiguous_taxa	0.00126758	1.09336	0.00287761	0.994692	0.338274	-0.293931	0.00324168	0.00534413	0.934687	0.0448014
Bacteria	Bacteroidetes	Bacteroidia	Bacteroidales	Bacteroidaceae	Bacteroides	0.414303	0.189515	4.68421e-09	-1.99132	0.965881	0.00986326	0.480542	2.43579e-07	0.991299	0.0382344
Bacteria	Firmicutes	Clostridia	Clostridiales	Lachnospiraceae	Lachnospiraceae_UCG-008	0.0486153	0.801222	0.808919	0.0944529	0.852698	-0.0725062	0.073631	0.838586	0.945301	0.036482
Bacteria	Firmicutes	Clostridia	Clostridiales	Lachnospiraceae	[Eubacterium]_hallii_group	0.0212858	1.29781	0.574557	-0.302146	0.978161	0.0146925	0.0368955	0.618144	0.996537	0.022057
Bacteria	Firmicutes	Clostridia	Clostridiales	Lachnospiraceae	Blautia	0.00780344	1.12821	0.00760836	-1.13237	0.695935	0.1542	0.0166758	0.0127624	0.934687	0.0145345
Bacteria	Firmicutes	Clostridia	Clostridiales	Lachnospiraceae	Lachnospiraceae_UCG-004	0.000581251	1.88128	0.007989	-1.37723	0.44198	-0.373256	0.00164864	0.0132583	0.934687	0.0276592
Bacteria	Firmicutes	Clostridia	Clostridiales	Ruminococcaceae	Subdoligranulum	0.28839	-0.194647	0.00109998	-0.66171	0.561394	0.105624	0.354243	0.00235484	0.934687	0.013395
Bacteria	Firmicutes	Clostridia	Clostridiales	Lachnospiraceae	Fusicatenibacter	0.0621419	0.71367	0.162252	0.526327	0.854407	-0.0677631	0.0865548	0.197745	0.945301	0.0127681
Bacteria	Firmicutes	Clostridia	Clostridiales	Lachnospiraceae	Dorea	0.0244984	1.1496	0.178046	-0.665513	0.710972	0.179992	0.0419972	0.213656	0.934687	0.0215396
Bacteria	Firmicutes	Clostridia	Clostridiales	Lachnospiraceae	Lachnospiraceae_UCG-006	0.0131891	1.27515	0.00458634	-1.48803	0.711864	-0.17853	0.0247891	0.00813032	0.934687	0.0230847
Bacteria	Proteobacteria	Gammaproteobacteria	Betaproteobacteriales	Burkholderiaceae	Sutterella	0.0109466	-0.559998	0.148232	0.30395	0.676119	0.0861191	0.0218933	0.18208	0.934687	0.0193561
Bacteria	Firmicutes	Clostridia	Clostridiales	Lachnospiraceae	Roseburia	0.0343833	0.982256	0.00201723	1.50374	0.388153	-0.387157	0.0552968	0.00396427	0.934687	0.00652038
Bacteria	Firmicutes	Bacilli	Lactobacillales	Lactobacillaceae	Lactobacillus	4.93686e-07	-2.15084	2.55348e-06	1.93849	0.678065	0.134609	2.56717e-05	9.05325e-06	0.934687	0.0162427
Bacteria	Bacteroidetes	Bacteroidia	Bacteroidales	Prevotellaceae	Prevotella_9	0.00417193	-0.406737	0.0250902	0.307436	0.760608	-0.0397406	0.00943219	0.0380006	0.945301	0.00412476
Bacteria	Actinobacteria	Coriobacteriia	Coriobacteriales	Coriobacteriaceae	Collinsella	0.471274	-0.401201	0.0834635	0.988852	0.696033	0.216763	0.52141	0.11322	0.934687	0.0109761
Bacteria	Firmicutes	Clostridia	Clostridiales	Lachnospiraceae	Lachnoclostridium	0.0131768	1.40798	0.00478824	-1.62988	0.503196	0.360743	0.0247891	0.00829961	0.934687	0.0121016
Bacteria	Firmicutes	Clostridia	Clostridiales	Lachnospiraceae	uncultured	2.08113e-09	3.79981	0.000540591	-1.71368	0.375566	-0.395067	3.24657e-07	0.00130069	0.934687	0.011561
Bacteria	Firmicutes	Clostridia	Clostridiales	Lachnospiraceae	[Eubacterium]_fissicatena_group	0.246596	0.717776	0.000341481	-2.50738	0.908229	-0.0704474	0.307751	0.000873295	0.984032	0.011766
Bacteria	Firmicutes	Clostridia	Clostridiales	Lachnospiraceae	Agathobacter	0.0506222	1.27061	0.923405	-0.0600922	0.742957	-0.205174	0.0752102	0.935398	0.934687	0.00865267
Bacteria	Firmicutes	Clostridia	Clostridiales	Ruminococcaceae	Ruminococcaceae_UCG-003	0.000533082	1.97755	0.0004047	-2.0296	0.98635	-0.00872829	0.00154002	0.00100299	0.996537	0.0106987
Bacteria	Firmicutes	Clostridia	Clostridiales	Ruminococcaceae	Ruminococcus_2	0.712292	-0.0729199	0.0210157	0.481495	0.136966	-0.300388	0.750794	0.0327845	0.934687	0.000288966
Bacteria	Firmicutes	Negativicutes	Selenomonadales	Veillonellaceae	Dialister	0.0203268	1.11279	0.064933	-0.867077	0.535495	-0.282172	0.035629	0.0912571	0.934687	0.00547171
Bacteria	Firmicutes	Clostridia	Clostridiales	Ruminococcaceae	Ruminococcaceae_UCG-002	1.08075e-05	2.28665	0.00127324	-1.51447	0.908337	-0.0485275	4.99042e-05	0.00268413	0.984032	0.00686761
Bacteria	Firmicutes	Negativicutes	Selenomonadales	Veillonellaceae	Veillonella	0.0146398	-1.07281	0.0235475	-0.986451	0.545345	-0.250772	0.0265819	0.0360138	0.934687	0.00814698
Bacteria	Firmicutes	Clostridia	Clostridiales	Lachnospiraceae	[Eubacterium]_eligens_group	0.0372203	0.804084	4.65962e-09	-3.18814	0.515006	0.241321	0.0580637	2.43579e-07	0.934687	0.00295724
Bacteria	Bacteroidetes	Bacteroidia	Bacteroidales	Tannerellaceae	Parabacteroides	0.0380318	0.73244	0.0055418	-1.01505	0.831364	-0.0719553	0.0587422	0.00950023	0.945301	0.00520372
Bacteria	Firmicutes	Clostridia	Clostridiales	Ruminococcaceae	Butyricicoccus	0.566337	0.30213	0.0995037	-0.887011	0.940299	0.0393435	0.613532	0.132672	0.991299	0.00361907
Bacteria	Firmicutes	Clostridia	Clostridiales	Ruminococcaceae	Fournierella	0.783373	-0.0900686	0.708202	-0.122696	0.465525	-0.240198	0.809312	0.751561	0.934687	0.00399892
Bacteria	Firmicutes	Negativicutes	Selenomonadales	Acidaminococcaceae	Acidaminococcus	0.0019144	-1.1355	0.0547671	0.659852	0.138589	0.500984	0.00481688	0.0783822	0.934687	0.00421098
Bacteria	Firmicutes	Clostridia	Clostridiales	Ruminococcaceae	Ruminiclostridium_9	4.66418e-07	2.56823	0.000113785	-1.76797	0.139532	-0.599739	2.56717e-05	0.000311412	0.934687	0.00389172
Bacteria	Firmicutes	Clostridia	Clostridiales	Lachnospiraceae	Lachnospiraceae_ND3007_group	0.0163145	0.889463	2.87762e-05	-1.73547	0.651387	-0.158958	0.0292535	9.35226e-05	0.934687	0.00163825
Bacteria	Firmicutes	Clostridia	Clostridiales	Ruminococcaceae	Ruminococcaceae_UCG-013	0.311374	0.30854	1.96072e-11	-3.41821	0.335963	0.292952	0.377319	3.05872e-09	0.934687	0.00202043
Bacteria	Firmicutes	Clostridia	Clostridiales	Lachnospiraceae	Coprococcus_3	0.0953614	0.521466	4.21879e-05	-1.48985	0.840971	-0.0609979	0.128245	0.000126564	0.945301	0.00271255
Bacteria	Firmicutes	Clostridia	Clostridiales	Lachnospiraceae	Lachnospira	0.230427	0.544112	1.88634e-07	-3.14666	0.505701	-0.298904	0.291377	2.55383e-06	0.934687	0.00183167
Bacteria	Firmicutes	Clostridia	Clostridiales	Lachnospiraceae	Coprococcus_1	0.0258958	0.943959	0.0124094	-1.07392	0.298652	0.423004	0.0439102	0.0197538	0.934687	0.00268459
Bacteria	Firmicutes	Clostridia	Clostridiales	Lachnospiraceae	Lachnospiraceae_NK4A136_group	3.59484e-06	1.97777	0.434106	-0.26591	0.457159	-0.252618	4.99042e-05	0.490728	0.934687	0.00111858
Bacteria	Proteobacteria	Gammaproteobacteria	Enterobacteriales	Enterobacteriaceae	Escherichia-Shigella	0.0125666	-0.853282	0.402443	-0.270251	0.67842	0.13311	0.0242023	0.465045	0.934687	0.000743389
Bacteria	Firmicutes	Clostridia	Clostridiales	Ruminococcaceae	Flavonifractor	0.415853	0.326003	0.00422559	-1.24015	0.482316	-0.281023	0.480542	0.00766502	0.934687	0.00244223
Bacteria	Firmicutes	Clostridia	Clostridiales	Ruminococcaceae	Ruminococcus_1	0.140493	0.36782	0.253025	0.282709	0.223948	-0.301313	0.18264	0.29903	0.934687	0.000144483
Bacteria	Bacteroidetes	Bacteroidia	Bacteroidales	Rikenellaceae	Alistipes	0.651201	-0.103826	0.364711	-0.20948	0.483871	0.161248	0.69107	0.424589	0.934687	9.08845e-05
Bacteria	Firmicutes	Clostridia	Clostridiales	Lachnospiraceae	Tyzzerella_3	0.470303	-0.374686	0.0729769	-0.956654	0.799171	0.131423	0.52141	0.100747	0.945301	0.00187595
Bacteria	Firmicutes	Clostridia	Clostridiales	Lachnospiraceae	Coprococcus_2	0.231608	0.273024	0.000614249	0.872088	0.51591	-0.146755	0.291377	0.00145186	0.934687	4.19467e-05
Bacteria	Firmicutes	Clostridia	Clostridiales	Ruminococcaceae	Ruminococcaceae_UCG-008	0.374652	0.270917	0.51867	-0.196202	0.646164	0.139275	0.44277	0.569806	0.934687	0.00139123
Bacteria	Firmicutes	Clostridia	Clostridiales	Ruminococcaceae	Ruminococcaceae_UCG-004	0.0011617	1.79571	0.0017839	-1.71404	0.556861	-0.295226	0.00307161	0.00361414	0.934687	0.00140988
Bacteria	Firmicutes	Clostridia	Clostridiales	Christensenellaceae	Christensenellaceae_R-7_group	0.0337791	0.628564	0.000956514	-1.04737	0.561745	-0.164578	0.054891	0.00220442	0.934687	0.000703772
Bacteria	Proteobacteria	Gammaproteobacteria	Enterobacteriales	Enterobacteriaceae	Salmonella	1.34358e-05	-0.343659	6.87571e-07	0.418834	0.719057	0.0231718	4.99042e-05	2.55383e-06	0.934687	0
Bacteria	Firmicutes	Erysipelotrichia	Erysipelotrichales	Erysipelotrichaceae	Holdemanella	8.27363e-05	-0.970518	0.420715	0.169329	0.620041	-0.103837	0.000286819	0.482584	0.934687	0.000769023
Bacteria	Proteobacteria	Gammaproteobacteria	Betaproteobacteriales	Burkholderiaceae	Parasutterella	0.0535311	-0.430726	0.958083	0.0112851	0.485221	0.150595	0.0780454	0.964264	0.934687	0.000748049
Bacteria	Firmicutes	Clostridia	Clostridiales	Peptostreptococcaceae	Romboutsia	0.980429	0.00348917	0.147266	0.210613	0.734896	-0.0482192	0.985933	0.18208	0.934687	1.16519e-05
Bacteria	Firmicutes	Clostridia	Clostridiales	Peptostreptococcaceae	Peptostreptococcus	0.635071	-0.217606	0.0699765	-0.85739	0.78729	-0.123527	0.678569	0.0974673	0.945301	0.00104401
Bacteria	Firmicutes	Bacilli	Bacillales	Bacillaceae	Bacillus	1.34358e-05	-0.343659	6.87571e-07	0.418834	0.719057	0.0231718	4.99042e-05	2.55383e-06	0.934687	0
Bacteria	Proteobacteria	Deltaproteobacteria	Desulfovibrionales	Desulfovibrionaceae	Desulfovibrio	0.134635	-0.534924	0.811708	-0.0832947	0.0829639	0.624845	0.176496	0.838586	0.934687	0.00056395
Bacteria	Firmicutes	Clostridia	Clostridiales	Ruminococcaceae	Ruminococcaceae_UCG-014	0.000242742	-0.412929	3.22977e-05	0.488104	0.347514	0.0924421	0.000742506	0.000100769	0.934687	2.33037e-06
Bacteria	Firmicutes	Negativicutes	Selenomonadales	Veillonellaceae	Allisonella	0.0738322	-0.373454	0.000294921	0.840904	0.0990816	0.342861	0.101928	0.000779792	0.934687	0.000619879
Bacteria	Actinobacteria	Coriobacteriia	Coriobacteriales	Eggerthellaceae	uncultured	0.312014	-0.434115	0.00203355	-1.44872	0.95423	-0.0243902	0.377319	0.00396427	0.991299	0.000412476
Bacteria	Firmicutes	Clostridia	Clostridiales	Lachnospiraceae	[Ruminococcus]_torques_group	0.284246	0.329343	0.839555	-0.0615705	0.464643	-0.223491	0.351923	0.861648	0.934687	0.000219055
Bacteria	Proteobacteria	Gammaproteobacteria	Pseudomonadales	Pseudomonadaceae	Pseudomonas	1.34358e-05	-0.343659	6.87571e-07	0.418834	0.719057	0.0231718	4.99042e-05	2.55383e-06	0.934687	0
Bacteria	Firmicutes	Clostridia	Clostridiales	Lachnospiraceae	CAG-56	0.0546356	-0.332664	0.499257	-0.113121	0.573601	-0.0940844	0.078764	0.556315	0.934687	2.79645e-05
Bacteria	Firmicutes	Clostridia	Clostridiales	Ruminococcaceae	Ruminococcaceae_NK4A214_group	0.0065905	-0.343176	0.0231624	0.280145	0.839793	0.0236552	0.0142794	0.0357755	0.945301	4.66074e-06
Bacteria	Firmicutes	Clostridia	Clostridiales	Lachnospiraceae	Lachnospiraceae_UCG-001	0.332581	-0.184102	0.00467978	0.578625	0.990149	0.00232366	0.399098	0.00820275	0.996537	2.09733e-05
Bacteria	Bacteroidetes	Bacteroidia	Bacteroidales	Prevotellaceae	Alloprevotella	1.34358e-05	-0.343659	6.87571e-07	0.418834	0.719057	0.0231718	4.99042e-05	2.55383e-06	0.934687	0
Bacteria	Firmicutes	Clostridia	Clostridiales	Ruminococcaceae	uncultured	0.939526	-0.0185673	0.0112999	-0.662687	0.710239	-0.0910523	0.951728	0.0183624	0.934687	0.000323922
Bacteria	Firmicutes	Clostridia	Clostridiales	Lachnospiraceae	[Ruminococcus]_gauvreauii_group	0.0272372	0.741164	0.656735	0.14213	0.784444	-0.0873682	0.0452022	0.701717	0.945301	0.00012817
Bacteria	Firmicutes	Clostridia	Clostridiales	Ruminococcaceae	Oscillibacter	0.176543	0.37258	0.00438925	-0.838984	0.510036	-0.179043	0.225743	0.00787038	0.934687	0.000298288
Bacteria	Firmicutes	Bacilli	Bacillales	Staphylococcaceae	Staphylococcus	1.34358e-05	-0.343659	6.87571e-07	0.418834	0.719057	0.0231718	4.99042e-05	2.55383e-06	0.934687	0
Bacteria	Firmicutes	Bacilli	Bacillales	Listeriaceae	Listeria	1.34358e-05	-0.343659	6.87571e-07	0.418834	0.719057	0.0231718	4.99042e-05	2.55383e-06	0.934687	0
Bacteria	Firmicutes	Clostridia	Clostridiales	Family XIII	Family_XIII_AD3011_group	0.026399	0.725446	0.13468	-0.475255	0.40962	0.257811	0.0442822	0.169436	0.934687	0.000216725
Bacteria	Firmicutes	Clostridia	Clostridiales	Ruminococcaceae	[Eubacterium]_coprostanoligenes_group	1.34358e-05	-0.343659	6.87571e-07	0.418834	0.719057	0.0231718	4.99042e-05	2.55383e-06	0.934687	0
Bacteria	Firmicutes	Clostridia	Clostridiales	Ruminococcaceae	Candidatus_Soleaferrea	0.127893	0.38104	0.0861874	-0.432235	0.926053	0.0226858	0.169079	0.115907	0.991299	0.00018643
Bacteria	Firmicutes	Clostridia	Clostridiales	Lachnospiraceae	[Eubacterium]_ruminantium_group	1.34358e-05	-0.343659	6.87571e-07	0.418834	0.719057	0.0231718	4.99042e-05	2.55383e-06	0.934687	0
Bacteria	Firmicutes	Clostridia	Clostridiales	Lachnospiraceae	Moryella	0.156158	0.390126	0.23774	-0.322746	0.99952	-0.000162029	0.201328	0.28311	0.99952	0.000151474
Bacteria	Firmicutes	Clostridia	Clostridiales	Ruminococcaceae	CAG-352	0.00384321	-0.272973	5.9554e-06	0.48952	0.28372	0.0938578	0.00881678	1.97669e-05	0.934687	2.33037e-06
Bacteria	Actinobacteria	Coriobacteriia	Coriobacteriales	Eggerthellaceae	Slackia	0.453029	-0.154856	0.0529629	-0.412698	0.0821271	0.367965	0.51212	0.076502	0.934687	0.000139822
Bacteria	Bacteroidetes	Bacteroidia	Bacteroidales	Barnesiellaceae	Barnesiella	0.0574694	0.321575	0.0119968	0.437502	0.952559	0.00970403	0.0807677	0.0192938	0.991299	6.75808e-05
Bacteria	Firmicutes	Clostridia	Clostridiales	Peptostreptococcaceae	uncultured	0.415516	0.161472	0.316736	0.199164	0.826485	0.0432306	0.480542	0.37151	0.945301	2.09733e-05
Bacteria	Firmicutes	Clostridia	Clostridiales	Ruminococcaceae	Ruminococcaceae_UCG-005	0.849532	-0.0314689	0.0258733	0.386724	0.0531635	0.331803	0.86619	0.03881	0.934687	1.63126e-05
Bacteria	Proteobacteria	Deltaproteobacteria	Desulfovibrionales	Desulfovibrionaceae	Bilophila	0.127203	-0.275972	0.731044	-0.0608035	0.894082	0.0235271	0.169079	0.77056	0.982231	2.79645e-05
Bacteria	Actinobacteria	Coriobacteriia	Coriobacteriales	Eggerthellaceae	Eggerthella	0.340687	-0.236028	0.542893	-0.149897	0.682276	0.100642	0.405703	0.592247	0.934687	8.85541e-05
Bacteria	Firmicutes	Clostridia	Clostridiales	Ruminococcaceae	Ruminiclostridium_5	0.0567241	0.360563	0.0748748	0.335459	0.509517	0.12077	0.0804452	0.10246	0.934687	3.96163e-05
Bacteria	Firmicutes	Erysipelotrichia	Erysipelotrichales	Erysipelotrichaceae	Erysipelatoclostridium	0.761313	-0.0584111	0.860216	0.0338421	0.43439	0.151115	0.791766	0.877083	0.934687	7.92327e-05
Bacteria	Firmicutes	Clostridia	Clostridiales	Lachnospiraceae	[Eubacterium]_ventriosum_group	0.43759	-0.136424	0.111636	0.28518	0.295188	-0.184899	0.501941	0.145976	0.934687	2.09733e-05
Bacteria	Tenericutes	Mollicutes	Mollicutes RF39	uncultured bacterium	uncultured_bacterium	1.34358e-05	-0.343659	6.87571e-07	0.418834	0.719057	0.0231718	4.99042e-05	2.55383e-06	0.934687	0
Bacteria	Firmicutes	Clostridia	Clostridiales	Lachnospiraceae	Lachnospiraceae_FCS020_group	0.830993	-0.0352524	0.141454	0.24819	0.959909	-0.00829922	0.852861	0.176535	0.991299	1.63126e-05
Bacteria	Firmicutes	Clostridia	Clostridiales	Lachnospiraceae	Lachnospiraceae_NC2004_group	0.00514182	-0.344132	0.000992462	0.418361	0.841336	0.0226992	0.0113001	0.00220442	0.945301	4.66074e-06
Bacteria	Firmicutes	Clostridia	Clostridiales	Lachnospiraceae	LachnospiracaeaUnknown	0.469793	0.148293	3.2427e-07	1.39084	0.954074	-0.0117532	0.52141	2.55383e-06	0.991299	5.59289e-05
Bacteria	Bacteroidetes	Bacteroidia	Bacteroidales	Prevotellaceae	Prevotellaceae_NK3B31_group	0.000446541	-0.482313	0.00176393	0.417843	0.841229	0.0241629	0.00133962	0.00361414	0.945301	4.66074e-06
Bacteria	Firmicutes	Negativicutes	Selenomonadales	Acidaminococcaceae	Phascolarctobacterium	0.00248447	-0.510477	0.112289	0.249833	0.331604	-0.150286	0.00596273	0.145976	0.934687	3.49556e-05
Bacteria	Bacteroidetes	Bacteroidia	Bacteroidales	Muribaculaceae	uncultured_bacterium	0.0124518	-0.272771	0.00207491	0.347945	0.641631	-0.0477165	0.0242023	0.00396427	0.934687	2.33037e-06
Bacteria	Firmicutes	Erysipelotrichia	Erysipelotrichales	Erysipelotrichaceae	Holdemania	0.448734	-0.141324	0.505643	-0.124016	0.535703	-0.115317	0.510967	0.559434	0.934687	3.7286e-05
Bacteria	Firmicutes	Clostridia	Clostridiales	Ruminococcaceae	Oscillospira	0.0146541	-0.408553	0.552541	-0.0937989	0.947434	-0.0103749	0.0265819	0.598586	0.991299	3.26252e-05
Bacteria	Actinobacteria	Coriobacteriia	Coriobacteriales	Coriobacteriales Incertae Sedis	uncultured	0.0135545	-0.380478	0.777809	0.0408548	0.679405	0.0598916	0.0251727	0.81435	0.934687	1.8643e-05
Bacteria	Firmicutes	Clostridia	Clostridiales	Lachnospiraceae	Marvinbryantia	0.500864	0.106562	0.123184	0.248905	0.226813	0.193316	0.546397	0.158815	0.934687	2.56341e-05
Bacteria	Bacteroidetes	Bacteroidia	Bacteroidales	Rikenellaceae	Rikenellaceae_RC9_gut_group	0.00964536	-0.380281	0.00239766	0.458243	0.360116	0.126487	0.0197984	0.00450644	0.934687	1.39822e-05
Bacteria	Firmicutes	Clostridia	Clostridiales	Family XIII	Family_XIII_UCG-001	0.486607	0.103764	0.102514	0.249047	0.707613	0.0557445	0.534582	0.135528	0.934687	1.63126e-05
Bacteria	Cyanobacteria	Oxyphotobacteria	Nostocales	Nostocaceae	Scytonema_UTEX_2349	1.34358e-05	-0.343659	6.87571e-07	0.418834	0.719057	0.0231718	4.99042e-05	2.55383e-06	0.934687	0
Bacteria	Firmicutes	Clostridia	Clostridiales	Lachnospiraceae	[Eubacterium]_xylanophilum_group	0.0505424	-0.20226	4.59269e-06	0.560233	0.837583	0.0204814	0.0752102	1.59213e-05	0.945301	4.66074e-06
Bacteria	Proteobacteria	Gammaproteobacteria	Pasteurellales	Pasteurellaceae	Haemophilus	1.34358e-05	-0.343659	6.87571e-07	0.418834	0.719057	0.0231718	4.99042e-05	2.55383e-06	0.934687	0
Bacteria	Firmicutes	Clostridia	Clostridiales	Ruminococcaceae	Intestinimonas	0.00826777	-0.429153	0.451832	-0.11436	0.679965	-0.0624493	0.0174293	0.507092	0.934687	2.33037e-05
Bacteria	Firmicutes	Clostridia	Clostridiales	Lachnospiraceae	Anaerosporobacter	1.34358e-05	-0.343659	6.87571e-07	0.418834	0.719057	0.0231718	4.99042e-05	2.55383e-06	0.934687	0
Bacteria	Epsilonbacteraeota	Campylobacteria	Campylobacterales	Campylobacteraceae	Campylobacter	0.717476	-0.0670887	0.427968	0.147638	0.538763	-0.114226	0.751183	0.487321	0.934687	1.63126e-05
Bacteria	Firmicutes	Clostridia	Clostridiales	Ruminococcaceae	Ruminococcaceae_UCG-009	0.985933	-0.0027662	0.17535	0.216649	0.306147	0.162275	0.985933	0.212051	0.934687	1.39822e-05
Bacteria	Actinobacteria	Coriobacteriia	Coriobacteriales	Atopobiaceae	Libanicoccus	0.00262552	-0.411627	0.000541956	0.488529	0.448619	0.0948489	0.00620578	0.00130069	0.934687	6.99112e-06
Bacteria	Actinobacteria	Coriobacteriia	Coriobacteriales	Eggerthellaceae	Senegalimassilia	1.34358e-05	-0.343659	6.87571e-07	0.418834	0.719057	0.0231718	4.99042e-05	2.55383e-06	0.934687	0
Bacteria	Cyanobacteria	Melainabacteria	Gastranaerophilales	uncultured bacterium	uncultured_bacterium	1.34358e-05	-0.343659	6.87571e-07	0.418834	0.719057	0.0231718	4.99042e-05	2.55383e-06	0.934687	0
Bacteria	Firmicutes	Negativicutes	Selenomonadales	Veillonellaceae	Megasphaera	0.0107342	-0.343626	3.84671e-05	0.621637	0.853797	0.0232054	0.0217471	0.000117664	0.945301	9.32149e-06
Bacteria	Actinobacteria	Coriobacteriia	Coriobacteriales	Eggerthellaceae	Enterorhabdus	0.0533205	-0.27267	0.133463	0.208874	0.727241	-0.0476161	0.0780454	0.169436	0.934687	6.99112e-06
Bacteria	Firmicutes	Clostridia	Clostridiales	Lachnospiraceae	Sellimonas	0.0184767	-0.311515	0.0552925	0.248484	0.658336	0.0553159	0.0327541	0.0784149	0.934687	6.99112e-06
Bacteria	Firmicutes	Clostridia	Clostridiales	Ruminococcaceae	Ruminiclostridium_6	1.34358e-05	-0.343659	6.87571e-07	0.418834	0.719057	0.0231718	4.99042e-05	2.55383e-06	0.934687	0
Bacteria	Firmicutes	Clostridia	Clostridiales	Ruminococcaceae	Ruminococcaceae_UCG-010	1.34358e-05	-0.343659	6.87571e-07	0.418834	0.719057	0.0231718	4.99042e-05	2.55383e-06	0.934687	0
Bacteria	Verrucomicrobia	Verrucomicrobiae	Verrucomicrobiales	Akkermansiaceae	Akkermansia	1.34358e-05	-0.343659	6.87571e-07	0.418834	0.719057	0.0231718	4.99042e-05	2.55383e-06	0.934687	0
Bacteria	Actinobacteria	Coriobacteriia	Coriobacteriales	Atopobiaceae	Olsenella	0.000908392	-0.411773	5.54675e-06	0.62832	0.393598	0.0949948	0.00253052	1.88107e-05	0.934687	6.99112e-06
Bacteria	Bacteroidetes	Bacteroidia	Bacteroidales	Marinifilaceae	Odoribacter	1.34358e-05	-0.343659	6.87571e-07	0.418834	0.719057	0.0231718	4.99042e-05	2.55383e-06	0.934687	0
Bacteria	Bacteroidetes	Bacteroidia	Bacteroidales	Prevotellaceae	Prevotella_2	1.34358e-05	-0.343659	6.87571e-07	0.418834	0.719057	0.0231718	4.99042e-05	2.55383e-06	0.934687	0
Bacteria	Firmicutes	Clostridia	Clostridiales	Lachnospiraceae	[Eubacterium]_oxidoreducens_group	0.0327639	-0.306504	0.0271968	0.318154	0.57271	-0.0775082	0.0538017	0.0404067	0.934687	9.32149e-06
Bacteria	Firmicutes	Clostridia	Clostridiales	Ruminococcaceae	UBA1819	0.0550338	-0.275082	0.134622	0.211672	0.73842	-0.0463388	0.078764	0.169436	0.934687	6.99112e-06
Bacteria	Firmicutes	Erysipelotrichia	Erysipelotrichales	Erysipelotrichaceae	Faecalicoccus	0.000477622	-0.412879	7.17394e-05	0.488266	0.656748	-0.0462608	0.00140583	0.000203479	0.934687	6.99112e-06
Archaea	Euryarchaeota	Methanobacteria	Methanobacteriales	Methanobacteriaceae	Methanobrevibacter	0.0822663	-0.205151	0.000975481	0.419253	0.319604	-0.115336	0.112575	0.00220442	0.934687	4.66074e-06
Bacteria	Actinobacteria	Coriobacteriia	Coriobacteriales	Eggerthellaceae	Asaccharobacter	0.00203492	-0.343551	0.00945043	0.28052	0.817406	0.0232803	0.00499434	0.0155186	0.945301	4.66074e-06
Bacteria	Cyanobacteria	Melainabacteria	Gastranaerophilales	Clostridium sp. K4410.MGS-306	Clostridium_sp._K4410.MGS-306	1.34358e-05	-0.343659	6.87571e-07	0.418834	0.719057	0.0231718	4.99042e-05	2.55383e-06	0.934687	0
Bacteria	Firmicutes	Clostridia	Clostridiales	Family XI	Peptoniphilus	0.00293527	-0.466765	0.0483464	0.295728	0.315916	0.146278	0.00683437	0.0704863	0.934687	6.99112e-06
Bacteria	Actinobacteria	Coriobacteriia	Coriobacteriales	Atopobiaceae	Coriobacteriaceae_UCG-002	0.000197905	-0.412951	0.00110194	0.349542	0.630874	-0.0461203	0.000630065	0.00235484	0.934687	2.33037e-06
Bacteria	Firmicutes	Bacilli	Lactobacillales	Lactobacillaceae	Pediococcus	0.00126433	-0.444977	0.000262654	0.520151	0.319233	0.124489	0.00324168	0.000706448	0.934687	4.66074e-06
Bacteria	Firmicutes	Bacilli	Lactobacillales	Streptococcaceae	Lactococcus	6.55868e-06	-0.413051	6.22601e-05	0.349442	0.215088	0.0925636	4.99042e-05	0.000183256	0.934687	2.33037e-06
Bacteria	Firmicutes	Clostridia	Clostridiales	Lachnospiraceae	GCA-900066575	0.0124518	-0.272771	0.00207491	0.347945	0.641631	-0.0477165	0.0242023	0.00396427	0.934687	2.33037e-06
Bacteria	Firmicutes	Clostridia	Clostridiales	Lachnospiraceae	Lachnospiraceae_UCG-010	0.005143	-0.344034	0.0192847	0.280624	0.314998	-0.115038	0.0113001	0.030388	0.934687	4.66074e-06
Bacteria	Firmicutes	Clostridia	Clostridiales	Lachnospiraceae	Lactonifactor	0.00104942	-0.343317	0.00567589	0.280286	0.224497	-0.115376	0.00282259	0.00962434	0.934687	4.66074e-06
Bacteria	Firmicutes	Clostridia	Clostridiales	Ruminococcaceae	Hydrogenoanaerobacterium	2.65571e-05	-0.535235	0.0389943	0.227258	0.77878	-0.0296202	9.41571e-05	0.0573878	0.945301	9.32149e-06
Bacteria	Tenericutes	Mollicutes	Mollicutes RF39	gut metagenome	gut_metagenome	1.34358e-05	-0.343659	6.87571e-07	0.418834	0.719057	0.0231718	4.99042e-05	2.55383e-06	0.934687	0
Bacteria	Actinobacteria	Coriobacteriia	Coriobacteriales	Eggerthellaceae	Gordonibacter	0.000179008	-0.41274	0.0010033	0.349753	0.629244	-0.0459093	0.000581778	0.00220442	0.934687	2.33037e-06
Bacteria	Bacteroidetes	Bacteroidia	Bacteroidales	Barnesiellaceae	Coprobacter	1.34358e-05	-0.343659	6.87571e-07	0.418834	0.719057	0.0231718	4.99042e-05	2.55383e-06	0.934687	0
Bacteria	Cyanobacteria	Melainabacteria	Gastranaerophilales	Ambiguous_taxa	Ambiguous_taxa	1.34358e-05	-0.343659	6.87571e-07	0.418834	0.719057	0.0231718	4.99042e-05	2.55383e-06	0.934687	0
Bacteria	Firmicutes	Clostridia	Clostridiales	Clostridiales vadinBB60 group	uncultured_bacterium	1.34358e-05	-0.343659	6.87571e-07	0.418834	0.719057	0.0231718	4.99042e-05	2.55383e-06	0.934687	0
Bacteria	Firmicutes	Clostridia	Clostridiales	Lachnospiraceae	[Ruminococcus]_gnavus_group	0.000242742	-0.412929	3.22977e-05	0.488104	0.347514	0.0924421	0.000742506	0.000100769	0.934687	2.33037e-06
Bacteria	Firmicutes	Clostridia	Clostridiales	Lachnospiraceae	Hungatella	1.34358e-05	-0.343659	6.87571e-07	0.418834	0.719057	0.0231718	4.99042e-05	2.55383e-06	0.934687	0
Bacteria	Firmicutes	Clostridia	Clostridiales	Ruminococcaceae	unknown	0.00101779	-0.412587	0.00419745	0.349556	0.681321	-0.0461056	0.00278554	0.00766502	0.934687	6.99112e-06
Bacteria	Firmicutes	Clostridia	Clostridiales	Ruminococcaceae	Anaerofilum	0.0886752	-0.205785	0.00137024	0.418286	0.177884	0.161046	0.12029	0.00285009	0.934687	4.66074e-06
Bacteria	Firmicutes	Erysipelotrichia	Erysipelotrichales	Erysipelotrichaceae	Faecalitalea	0.0353096	-0.24265	6.80578e-05	0.519843	0.265549	0.124181	0.0556394	0.000196611	0.934687	4.66074e-06
Bacteria	Firmicutes	Erysipelotrichia	Erysipelotrichales	Erysipelotrichaceae	Merdibacter	0.000179008	-0.41274	0.0010033	0.349753	0.629244	-0.0459093	0.000581778	0.00220442	0.934687	2.33037e-06
Bacteria	Proteobacteria	Gammaproteobacteria	Enterobacteriales	Enterobacteriaceae	Kluyvera	1.34358e-05	-0.343659	6.87571e-07	0.418834	0.719057	0.0231718	4.99042e-05	2.55383e-06	0.934687	0
Bacteria	Bacteroidetes	Bacteroidia	Bacteroidales	Prevotellaceae	Paraprevotella	1.34358e-05	-0.343659	6.87571e-07	0.418834	0.719057	0.0231718	4.99042e-05	2.55383e-06	0.934687	0
Bacteria	Bacteroidetes	Bacteroidia	Bacteroidales	Prevotellaceae	Prevotellaceae_UCG-001	1.34358e-05	-0.343659	6.87571e-07	0.418834	0.719057	0.0231718	4.99042e-05	2.55383e-06	0.934687	0
Bacteria	Bacteroidetes	Bacteroidia	Cytophagales	Hymenobacteraceae	Hymenobacter	1.34358e-05	-0.343659	6.87571e-07	0.418834	0.719057	0.0231718	4.99042e-05	2.55383e-06	0.934687	0
Bacteria	Firmicutes	Clostridia	Clostridiales	Defluviitaleaceae	Defluviitaleaceae_UCG-011	8.30906e-06	-0.412762	7.48837e-05	0.349731	0.540033	-0.0459309	4.99042e-05	0.000208604	0.934687	2.33037e-06
Bacteria	Firmicutes	Clostridia	Clostridiales	Ruminococcaceae	Harryflintia	1.34358e-05	-0.343659	6.87571e-07	0.418834	0.719057	0.0231718	4.99042e-05	2.55383e-06	0.934687	0
Bacteria	Firmicutes	Clostridia	Clostridiales	Ruminococcaceae	Pseudoflavonifractor	1.34358e-05	-0.343659	6.87571e-07	0.418834	0.719057	0.0231718	4.99042e-05	2.55383e-06	0.934687	0
Bacteria	Firmicutes	Clostridia	Clostridiales	Ruminococcaceae	Ruminococcaceae_UCG-011	1.34358e-05	-0.343659	6.87571e-07	0.418834	0.719057	0.0231718	4.99042e-05	2.55383e-06	0.934687	0
Bacteria	Firmicutes	Erysipelotrichia	Erysipelotrichales	Erysipelotrichaceae	Erysipelotrichaceae_UCG-004	1.34358e-05	-0.343659	6.87571e-07	0.418834	0.719057	0.0231718	4.99042e-05	2.55383e-06	0.934687	0
Bacteria	Firmicutes	Erysipelotrichia	Erysipelotrichales	Erysipelotrichaceae	Turicibacter	1.34358e-05	-0.343659	6.87571e-07	0.418834	0.719057	0.0231718	4.99042e-05	2.55383e-06	0.934687	0
Bacteria	Proteobacteria	Gammaproteobacteria	Betaproteobacteriales	Burkholderiaceae	Pelomonas	1.34358e-05	-0.343659	6.87571e-07	0.418834	0.719057	0.0231718	4.99042e-05	2.55383e-06	0.934687	0
